# Supplementary material for: Transcriptome and metabolome analyses reveal molecular insights into waterlogging tolerance in Barley
Source: BMC Plant Biol. 2024 May 9;24:385. doi: 10.1186/s12870-024-05091-8 (PMC11080113; doi:10.1186/s12870-024-05091-8)
Supplement: Supplementary file 2 [file 12870_2024_5091_MOESM2_ESM.xlsx]

## Sheet: Table S2 NN 2W R
Table S2 The average FPKM value of DEGs in hormone, phenylalanine and starch pathway of NN root
Sample	Gene name	Gene ID	Con	WL
NN 2W R	PER1	HORVU.MOREX.r3.7HG0713280	34.1146	160.157
		HORVU.MOREX.r3.2HG0157500	13.6723	1.89795
		HORVU.MOREX.r3.1HG0068010	5.29325	17.4271
		HORVU.MOREX.r3.2HG0157450	2.0979	6.57425
		HORVU.MOREX.r3.7HG0647950	0.5617	16.8754
		HORVU.MOREX.r3.1HG0067980	1.40815	5.3833
		HORVU.MOREX.r3.2HG0112580	0.2509	29.7541
		HORVU.MOREX.r3.7HG0674680	0.66235	8.3001
		HORVU.MOREX.r3.2HG0112640	0.89175	108.013
		HORVU.MOREX.r3.7HG0667630	2.78905	8.84515
		HORVU.MOREX.r3.2HG0157470	0.58755	5.085
		HORVU.MOREX.r3.2HG0215410	32.6298	1.86505
		HORVU.MOREX.r3.2HG0157410	0.7317	3.41295
		HORVU.MOREX.r3.6HG0547280	27.0739	2.7726
		HORVU.MOREX.r3.3HG0325250	82.8183	208.549
	PER2	HORVU.MOREX.r3.3HG0299560	6.6364	14.58
		HORVU.MOREX.r3.2HG0112660	2.2319	6.99125
		HORVU.MOREX.r3.3HG0291890	23.9799	57.6356
		HORVU.MOREX.r3.7HG0737460	16.3539	3.4945
		HORVU.MOREX.r3.2HG0112670	1.1783	5.2776
		HORVU.MOREX.r3.1HG0017350	6.5236	18.6447
		HORVU.MOREX.r3.6HG0626030	2.40505	7.3545
		HORVU.MOREX.r3.4HG0417920	0.19005	1.50975
		HORVU.MOREX.r3.2HG0120830	0.40325	2.09845
	XTH25	HORVU.MOREX.r3.7HG0728750	0.1427	2.1164
		HORVU.MOREX.r3.7HG0728710	4.2043	38.4397
		HORVU.MOREX.r3.7HG0728760	0.4065	1.78335
	CCR1	HORVU.MOREX.r3.6HG0628090	0.01425	6.59715
		HORVU.MOREX.r3.5HG0468580	106.103	230.595
		HORVU.MOREX.r3.7HG0723590	5.2706	16.4395
		HORVU.MOREX.r3.7HG0723540	3.51025	12.7013
		HORVU.MOREX.r3.5HG0483980	7.1188	46.3379
	PR12	HORVU.MOREX.r3.7HG0668900	229.459	2105.05
		HORVU.MOREX.r3.5HG0473580	1.8523	41.2892
		HORVU.MOREX.r3.7HG0651300	17.4536	4.21135
		HORVU.MOREX.r3.7HG0668880	46.9794	440.106
		HORVU.MOREX.r3.7HG0659860	19.4361	3.86485
	BGLU6	HORVU.MOREX.r3.4HG0397010	3.5089	18.313
	SUS1	HORVU.MOREX.r3.7HG0661420	3.5227	8.57385
Note: Con: control; WL:waterlogging; NN: NasoNijo; 2W: 2weeks; R: root; PER1: peroxidase1; PER2: peroxidase2; XTH25: xyloglucan endotransglucosylase/hydrolase protein 25; CCR1: cinnamoyl-CoA reductase 1; PR12: pathogenesis-related protein 12; BGLU6: beta-glucosidase 6; SUS1: sucrose synthase 1.

## Sheet: Table S3 TX 2W R
Table S3 The average FPKM value of DEGs in hormone, phenylalanine and cysteinel pathway of TX root
Sample	Gene name	Gene ID	Con	WL
TX 2W R	PER1	HORVU.MOREX.r3.1HG0017370	0.66215	3.89835
		HORVU.MOREX.r3.1HG0025050	19.5826	56.615
		HORVU.MOREX.r3.1HG0030320	6.89995	17.7513
		HORVU.MOREX.r3.1HG0067960	1.2744	6.39775
		HORVU.MOREX.r3.1HG0067980	0.1727	2.42635
		HORVU.MOREX.r3.1HG0081950	0	0.6526
		HORVU.MOREX.r3.2HG0112580	1.1183	15.2838
		HORVU.MOREX.r3.2HG0112640	2.0153	66.5358
		HORVU.MOREX.r3.2HG0120840	0	0.37835
		HORVU.MOREX.r3.2HG0157410	0.279	4.9673
		HORVU.MOREX.r3.2HG0157500	15.2036	1.83225
		HORVU.MOREX.r3.2HG0215410	38.2865	3.0225
		HORVU.MOREX.r3.2HG0215610	20.2464	47.5442
		HORVU.MOREX.r3.6HG0547280	18.2579	3.9396
		HORVU.MOREX.r3.7HG0647950	1.37745	19.9295
		HORVU.MOREX.r3.7HG0667620	0.63525	4.6386
		HORVU.MOREX.r3.7HG0667630	0.8295	7.343
		HORVU.MOREX.r3.7HG0667660	0.8324	6.1435
	PER2	HORVU.MOREX.r3.1HG0017280	9.54665	31.928
		HORVU.MOREX.r3.1HG0070250	0.19375	2.4633
		HORVU.MOREX.r3.2HG0112660	0.5947	6.53235
		HORVU.MOREX.r3.2HG0120360	2.70515	6.4705
		HORVU.MOREX.r3.2HG0120830	0.1342	4.0487
		HORVU.MOREX.r3.2HG0207080	0	0.593
		HORVU.MOREX.r3.3HG0291890	29.8285	74.2754
		HORVU.MOREX.r3.4HG0417920	0.1307	3.09915
		HORVU.MOREX.r3.5HG0517740	0.0309	1.51605
		HORVU.MOREX.r3.6HG0626030	0.5926	8.1073
		HORVU.MOREX.r3.7HG0723600	0.1465	2.2401
		HORVU.MOREX.r3.7HG0737460	21.2625	3.4068
	PER72	HORVU.MOREX.r3.2HG0168070	9.39975	30.2592
		HORVU.MOREX.r3.3HG0254950	6.08125	28.9291
		HORVU.MOREX.r3.3HG0254990	28.2834	85.3226
		HORVU.MOREX.r3.3HG0255020	18.9039	104.73
		HORVU.MOREX.r3.6HG0614870	4.63385	20.8278
	XTH25	HORVU.MOREX.r3.7HG0728710	9.88785	31.7771
		HORVU.MOREX.r3.7HG0728750	0.50565	1.7448
		HORVU.MOREX.r3.7HG0728760	0.8348	2.1652
	CCR1	HORVU.MOREX.r3.5HG0483980	7.6689	34.9925
		HORVU.MOREX.r3.6HG0628090	0.01115	7.88875
		HORVU.MOREX.r3.6HG0628120	0.1662	13.0443
		HORVU.MOREX.r3.7HG0723540	1.3409	12.3453
	PR13	HORVU.MOREX.r3.3HG0327940	2.8777	0.0442
		HORVU.MOREX.r3.3HG0327960	14.2988	0.093
		HORVU.MOREX.r3.3HG0328070	1.55415	0
	BGLU6	HORVU.MOREX.r3.4HG0397010	2.7886	7.7483
	SUS1	HORVU.MOREX.r3.7HG0661420	378.469	1761.9
		HORVU.MOREX.r3.7HG0639980	3.76875	34.7985
Note: Con: control; WL:waterlogging; TX: Taixing9425; 2W: 2weeks; R: root; PER1: peroxidase1; PER2: peroxidase2; PER72: peroxidase72; XTH25: xyloglucan endotransglucosylase/hydrolase protein 25; CCR1: cinnamoyl-CoA reductase 1; PR13: pathogenesis-related protein 13; BGLU6: beta-glucosidase 6; SUS1: sucrose synthase 1.

## Sheet: Table S4 phenylalanine
Table S4 The average FPKM value of DEGs in phenylalanine pathway
Gene name	Sample	Gene ID	Con	WL
ADH	NN 2W L	HORVU.MOREX.r3.5HG0479030	79.7166	32.3147
		HORVU.MOREX.r3.1HG0082960	0.12295	1.97945
		HORVU.MOREX.r3.4HG0345740	6.00375	51.0082
	TX 2W L	HORVU.MOREX.r3.6HG0626160	40.7217	127.282
		HORVU.MOREX.r3.4HG0345760	10.2864	59.0708
		HORVU.MOREX.r3.1HG0008130	0.99105	0.0556
		HORVU.MOREX.r3.1HG0082960	0	0.74245
		HORVU.MOREX.r3.4HG0390590	0.34475	3.06255
		HORVU.MOREX.r3.2HG0123970	0.6327	0.0173
		HORVU.MOREX.r3.4HG0345740	1.9286	18.6828
	NN 2W R	HORVU.MOREX.r3.6HG0626160	0.1821	5.54335
		HORVU.MOREX.r3.4HG0345760	99.753	361.083
		HORVU.MOREX.r3.2HG0104040	5.2109	1.30855
		HORVU.MOREX.r3.3HG0313010	8.3437	1.89115
		HORVU.MOREX.r3.5HG0479030	1.7138	0.168
		HORVU.MOREX.r3.1HG0082960	24.6277	790.257
		HORVU.MOREX.r3.4HG0390590	4.0705	15.0123
		HORVU.MOREX.r3.4HG0406770	0.21095	0.9344
	TX 2W R	HORVU.MOREX.r3.6HG0626160	0.3925	5.09475
		HORVU.MOREX.r3.4HG0345760	42.2844	283.458
		HORVU.MOREX.r3.1HG0082960	5.544	473.467
		HORVU.MOREX.r3.5HG0428950	1.6431	9.23925
		HORVU.MOREX.r3.4HG0390590	1.5798	12.1346
		HORVU.MOREX.r3.4HG0345740	6.3154	183.939
PAL	TX 2W L	HORVU.MOREX.r3.6HG0596580	68.841	18.1981
		HORVU.MOREX.r3.2HG0132820	9.6489	3.0742
	NN 2W R	HORVU.MOREX.r3.2HG0137360	1.2648	0.1298
		HORVU.MOREX.r3.6HG0596580	151.555	423.572
	TX 2W R	HORVU.MOREX.r3.6HG0596580	123.702	372.804
GOT1	NN 2W R	HORVU.MOREX.r3.6HG0541580	43.1487	102.045
		HORVU.MOREX.r3.5HG0486070	29.6654	360.602
		HORVU.MOREX.r3.7HG0718900	2.20645	6.10965
	TX 2W R	HORVU.MOREX.r3.6HG0624630	35.9393	137.741
		HORVU.MOREX.r3.3HG0290290	183.191	459.388
		HORVU.MOREX.r3.7HG0718900	1.42055	4.8769
		HORVU.MOREX.r3.5HG0486070	21.5865	211.54
Note: Con: control; WL:waterlogging; NN: NasoNijo; TX: Taixing9425; 2W: 2weeks; L:leaf; R: root; ADH: alcohol dehydrogenaseL; PAL: phenylalanine ammonia-lyase; GOT1: Glutamic-oxaloacetic transaminase 1.

## Sheet: Table S5 lactate
Table S5 The average FPKM value of DEGs in lactate pathway
Gene name	Sample	Gene ID	Control	WL
ADH	NN 2W L	HORVU.MOREX.r3.5HG0479030	79.7166	32.3147
		HORVU.MOREX.r3.1HG0082960	0.12295	1.97945
		HORVU.MOREX.r3.4HG0345740	6.00375	51.0082
	TX 2W L	HORVU.MOREX.r3.6HG0626160	40.7217	127.282
		HORVU.MOREX.r3.4HG0345760	10.2864	59.0708
		HORVU.MOREX.r3.1HG0008130	0.99105	0.0556
		HORVU.MOREX.r3.1HG0082960	0	0.74245
		HORVU.MOREX.r3.4HG0390590	0.34475	3.06255
		HORVU.MOREX.r3.2HG0123970	0.6327	0.0173
		HORVU.MOREX.r3.4HG0345740	1.9286	18.6828
	NN 2W R	HORVU.MOREX.r3.3HG0304680	313.069	1088.78
		HORVU.MOREX.r3.4HG0349070	13.314	1.81555
		HORVU.MOREX.r3.6HG0626160	0.1821	5.54335
		HORVU.MOREX.r3.4HG0345760	99.753	361.083
		HORVU.MOREX.r3.2HG0104040	5.2109	1.30855
		HORVU.MOREX.r3.3HG0313010	8.3437	1.89115
		HORVU.MOREX.r3.5HG0479030	1.7138	0.168
		HORVU.MOREX.r3.1HG0082960	24.6277	790.257
		HORVU.MOREX.r3.4HG0390590	4.0705	15.0123
	TX 2W R	HORVU.MOREX.r3.6HG0626160	0.3925	5.09475
		HORVU.MOREX.r3.4HG0345760	42.2844	283.458
		HORVU.MOREX.r3.1HG0082960	5.544	473.467
		HORVU.MOREX.r3.4HG0390590	1.5798	12.1346
		HORVU.MOREX.r3.4HG0345740	6.3154	183.939
		HORVU.MOREX.r3.5HG0428950	1.6431	9.23925
ALD0	NN 2W L	HORVU.MOREX.r3.7HG0720730	782.909	152.464
		HORVU.MOREX.r3.5HG0451840	1411.14	407.021
	TX 2W R	HORVU.MOREX.r3.4HG0349070	23.0328	1.67745
		HORVU.MOREX.r3.3HG0304680	268.101	1109.46
PFK9	NN 2W R	HORVU.MOREX.r3.7HG0668730	88.331	247.64
		HORVU.MOREX.r3.7HG0676180	0.62575	2.0375
		HORVU.MOREX.r3.5HG0439530	13.1218	129.264
	TX 2W R	HORVU.MOREX.r3.6HG0609360	53.0418	139.837
		HORVU.MOREX.r3.5HG0439530	15.267	122.325
		HORVU.MOREX.r3.7HG0676180	0.33135	1.4782
		HORVU.MOREX.r3.7HG0668730	60.2047	193.308
HK	NN 2W R	HORVU.MOREX.r3.3HG0287930	7.7986	1.4136
	TX 2W R	HORVU.MOREX.r3.3HG0287930	7.2425	1.72695
ENO	NN 2W L	HORVU.MOREX.r3.7HG0647190	39.877	3.3723
	NN 2W R	HORVU.MOREX.r3.7HG0647190	6.34375	72.9556
	TX 2W R	HORVU.MOREX.r3.5HG0421370	238.398	641.929
gpmI	NN 2W R	HORVU.MOREX.r3.3HG0297100	142.015	367.802
		HORVU.MOREX.r3.4HG0379300	0.40005	1.1141
	TX 2W R	HORVU.MOREX.r3.3HG0297100	111.148	301.89
PDC	NN 2W R	HORVU.MOREX.r3.4HG0384560	61.199	156.475
	TX 2W R	HORVU.MOREX.r3.4HG0384560	29.5007	118.598
LDH	NN 2W R	HORVU.MOREX.r3.2HG0107000	0.72825	6.61545
Note: Con: control; WL:waterlogging; NN: NasoNijo; TX: Taixing9425; 2W: 2weeks; L:leaf; R: root; ADH: alcohol dehydrogenaseL; ALD0: fructose-bisphosphate aldolase; PFK9: 6-phosphofructokinase; HK: hexokinase; ENO: enolase; pgmI: 2,3-bisphosphoglycerate-independent phosphoglycerate mutase; PDC: pyruvate decarboxylase; LDH: L-lactate dehydrogenase.

## Sheet: Table S6 galactose
Table S6 The average FPKM value of DEGs in galactose pathway
Gene name	Sample	Gene ID	Control	WL
RS	NN 2W L	HORVU.MOREX.r3.7HG0677770	14.6753	3.9335
	TX 2W R	HORVU.MOREX.r3.7HG0677770	27.0594	73.2211
		HORVU.MOREX.r3.3HG0233820	1.70655	0.4031
GLA	NN 2W L	HORVU.MOREX.r3.7HG0687600	13.1	2.79125
	TX 2W L	HORVU.MOREX.r3.6HG0593020	7.713	2.4307
		HORVU.MOREX.r3.6HG0614650	7.50845	0.2199
	NN 2W R	HORVU.MOREX.r3.1HG0046170	18.2746	4.85995
Note: Con: control; WL:waterlogging; NN: NasoNijo; TX: Taixing9425; 2W: 2weeks; L:leaf; R: root; RS: raffinose synthase; GLA: alpha-galactosidase.

## Sheet: Table S7 ascorbate
Table S7 The average FPKM value of DEGs in ascorbate pathway
Gene name	Sample	Gene ID	Control	WL
PMM	NN 2W R	HORVU.MOREX.r3.4HG0337230	72.9817	166.129
	TX 2W R	HORVU.MOREX.r3.4HG0337230	42.7505	159.765
HK	NN 2W R	HORVU.MOREX.r3.3HG0287930	7.7986	1.4136
	TX 2W R	HORVU.MOREX.r3.3HG0287930	7.2425	1.72695
VTC2	NN 2W L	HORVU.MOREX.r3.3HG0315590	0.0549	1.2359
Ga1DH	NN 2W R	HORVU.MOREX.r3.5HG0432950	9.6749	29.5767
	TX 2W R	HORVU.MOREX.r3.5HG0432950	7.50085	25.2784
GULO	NN 2W L	HORVU.MOREX.r3.3HG0315590	797.117	75.6145
	TX 2W L	HORVU.MOREX.r3.3HG0315590	955.762	149.815
	NN 2W R	HORVU.MOREX.r3.1HG0062980	1.8756	0.1736
		HORVU.MOREX.r3.7HG0704810	93.3749	254.561
		HORVU.MOREX.r3.7HG0676830	4.92055	15.6294
	TX 2W R	HORVU.MOREX.r3.3HG0315590	8.46	23.5945
DAR	NN 2W L	HORVU.MOREX.r3.7HG0700760	101.313	34.6313
	NN 2W R	HORVU.MOREX.r3.7HG0688870	323.403	976.974
		HORVU.MOREX.r3.6HG0607810	1.23875	4.47005
Note: Con: control; WL:waterlogging; NN: NasoNijo; TX: Taixing9425; 2W: 2weeks; L:leaf; R: root; PMM: phosphomannomutase; HK: hexokinase; VTC2: GDP-L-galactose phosphorylase; GalDH: L-galactose dehydrogenase; GULO: L-gulonolactone oxidase; DAR: dehydroascorbate reductase.

## Sheet: Table S8 NN 2W L
Table S8 The average FPKM value of DEGs in hormone, phenylalanine and MAPK pathway of NN leaf
Sample	Gene name	Gene ID	Con	WL
NN 2W L	PER2	HORVU.MOREX.r3.1HG0076690	0	1.78915
		HORVU.MOREX.r3.3HG0291890	4.933	42.5831
		HORVU.MOREX.r3.3HG0291910	27.2811	101.384
	MAPKKK17	HORVU.MOREX.r3.3HG0282860	45.9688	12.4202
		HORVU.MOREX.r3.3HG0282880	22.9032	4.18045
		HORVU.MOREX.r3.3HG0282920	18.5149	4.15685
	PHT1	HORVU.MOREX.r3.5HG0482710	22.4647	7.6267
		HORVU.MOREX.r3.6HG0604660	0.1783	5.96345
		HORVU.MOREX.r3.7HG0747690	74.8264	10.0696
Note: Con: control; WL:waterlogging; NN: NasoNijo; 2W: 2weeks; L:leaf; PER2: peroxidase2; MAPKKK 17: mitogen-activated protein kinase kinasekinase 17; PHT1: putrescine hydroxycinnamoyl transferase 1.

## Sheet: Table S9 TX 2W L
Table S9 The average FPKM value of DEGs in hormone, phenylalanine and MAPK pathway of TX leaf
Sample	Gene name	Gene ID	Con	WL
TX 2W L	PER2	HORVU.MOREX.r3.3HG0291910	25.4655	113.044
		HORVU.MOREX.r3.3HG0291890	6.65545	45.363
	CAD5	HORVU.MOREX.r3.1HG0008130	0.99105	0.0556
		HORVU.MOREX.r3.6HG0626160	40.7217	127.282
	RBOHB	HORVU.MOREX.r3.4HG0414140	5.17185	0.882
		HORVU.MOREX.r3.3HG0255580	7.78225	1.84085
	CML46	HORVU.MOREX.r3.2HG0122140	19.4102	62.1122
		HORVU.MOREX.r3.1HG0087250	0.61385	16.0422
		HORVU.MOREX.r3.1HG0094150	0.05505	5.1142
	MAPKKK17	HORVU.MOREX.r3.7HG0712450	5.48895	0.18775
		HORVU.MOREX.r3.3HG0282860	52.2938	11.7662
		HORVU.MOREX.r3.3HG0282920	21.6654	4.9882
	PHT1	HORVU.MOREX.r3.7HG0747690	74.9138	23.6719
		HORVU.MOREX.r3.6HG0604660	0.86885	7.5982
		HORVU.MOREX.r3.5HG0482710	31.5965	8.6762
Note: Con: control; WL:waterlogging; TX: Taixing9425; 2W: 2weeks; L:leaf; PER2: peroxidase2; CAD5: cinnamyl alcohol dehydrogenase 5; RBOHB: respiratory burst oxidase homolog protein B-like; CML46: calmodulin-like 46; MAPKKK 17: mitogen-activated protein kinase kinasekinase 17; PHT1: putrescine hydroxycinnamoyl transferase 1.
